# Supplementary material for: Impregnation of Se2S6 into a Nitrogen- and Sulfur-Co-Doped Functional Metal Carbides and Nitrides for High-Performance Li-S Batteries
Source: Molecules. 2025 Feb 26;30(5):1070. doi: 10.3390/molecules30051070 (PMC11901854; doi:10.3390/molecules30051070)
Supplement: Supplementary file 1 [file molecules-30-01070-s001.zip]

Archive with 1 entries (1 files):
- molecules-3470265-supplementary.pdf
